# Supplementary material for: Sex- and Ethnic-Specific Associations of Serum Lipids with Risk of 12 Cancers: Findings from 506,381 Adults in Two Large Cohorts
Source: Antioxidants (Basel). 2025 Sep 19;14(9):1135. doi: 10.3390/antiox14091135 (PMC12466349; doi:10.3390/antiox14091135)
Supplement: Supplementary file 1 [file antioxidants-14-01135-s001.zip]

Archive with 1 entries (1 files):
- antioxidants-3840195-supplementary.pdf
